# Supplementary material for: 18F-FDG PET/CT Radiomics for Predicting Therapy Response in Primary Mediastinal B-Cell Lymphoma: A Bi-Centric Pilot Study
Source: Cancers (Basel). 2025 May 30;17(11):1827. doi: 10.3390/cancers17111827 (PMC12153670; doi:10.3390/cancers17111827)
Supplement: Supplementary file 1 [file cancers-17-01827-s001.zip]

Archive with 1 entries (1 files):
- cancers-3633200-supplementary.pdf
